# Supplementary material for: Detection of Porcine Circovirus Type 3 in Free-Ranging Wild Boars and Ticks in Jiangsu Province, China
Source: Viruses. 2025 Jul 28;17(8):1049. doi: 10.3390/v17081049 (PMC12390564; doi:10.3390/v17081049)
Supplement: Supplementary file 1 [file viruses-17-01049-s001.zip]

Archive with 4 entries (4 files):
- Figure S1.pdf
- Table S1.pdf
- Table S2 .pdf
- Table S3.xls
