# Supplementary material for: Detection of Porcine Circovirus Type 3 in Free-Ranging Wild Boars and Ticks in Jiangsu Province, China
Source: Viruses. 2025 Jul 28;17(8):1049. doi: 10.3390/v17081049 (PMC12390564; doi:10.3390/v17081049)
Supplement: Supplementary file 1 [file viruses-17-01049-s001.zip › Table S3.xls]

## Sheet: MatrixOutput
Table S3 Pairwise nucleotide identity between the PCV3 sequence obtained in this study and reference strains
	KT869077_PCV3/USA/2015	NC031753 PCV3/USA/2016	KY075987 PCV3/CN/Fujian/2016	KY075993 PCV3/CN/Chongqing/2016	KY865242 PCV3/CN/Shanghai/2016	MF589107 PCV3/CN/Jiangxi/2017	MF069116 PCV3/CN/GD/2016	MH579736 PCV3_WB/Spain/2005	MH579747 PCV3_WB/Spain/2018	MF677836 PCV3/CN/Jiangxi/2016	MG372488 PCV3/CN/Hunan/2/2006	MH491016 PCV3/CN/GD/2018	MK178322 PCV3/CN/HeBei/2018	MK580465 PCV3/CN/Nantong/2018	MK580466 PCV3/CN/Taizhou/2018	MK580467 PCV3/CN/Changzhou/2017	MK580468 PCV3/CN/Nanjing/2017	MK645715 PCV3/WB/Brazil/2018	MK820624 PCV3/WB/Germany/2018	MT350542 PCV3/Spain/2017	MN698818 PCV3/Korea/2017	MN781189 PCV3/WB/Italy/2019	MT075517 PCV3/WB/Brazil/2017	MT075518 PCV3/WB/Brazil/2017	MT075519 PCV3/WB/Brazil/2018	MW168693 PCV3/WB/Korea/2020	MZ449247 PCV3/CN/Zhejiang/2020	MG372490_PCV3/Hunan/2006	ON359944_PSV3/CN/Nanjing/WB/2021
KT869077 PCV3/USA/2015
NC031753 PCV3/USA/2016	0
KY075987 PCV3/CN/Fujian/2016	0.00410065	0.00410065
KY075993 PCV3/CN/Chongqing/2016	0.00901384	0.00901384	0.00902683
KY865242 PCV3/CN/Shanghai/2016	0.0100627	0.0100627	0.0100757	0.00929032
MF589107 PCV3/CN/Jiangxi/2017	0.00746341	0.00746341	0.0074764	0.0077008	0.00874967
MF069116 PCV3/CN/GD/2016	0.010411	0.010411	0.010424	0.0106484	0.0116973	0.00808512
MH579736 PCV3_WB/Spain/2005	0.00666534	0.00666534	0.00667833	0.00746312	0.00851199	0.00591269	0.00886027
MH579747 PCV3_WB/Spain/2018	0.00716856	0.00716856	0.00718154	0.00796634	0.00901521	0.0064159	0.00936349	0.00358294
MF677836 PCV3/CN/Jiangxi/2016	0.0084614	0.0084614	0.00847439	0.00869879	0.00974766	0.00613553	0.00603526	0.00691068	0.0074139
MG372488 PCV3/CN/Hunan/2/2006	0.117663	0.117663	0.117676	0.116891	0.107609	0.11635	0.119298	0.116112	0.116616	0.117348
MH491016 PCV3/CN/GD/2018	0.00953717	0.00953717	0.00955016	0.00977456	0.0108234	0.0072113	0.00104147	0.00798645	0.00848967	0.00516143	0.118424
MK178322 PCV3/CN/HeBei/2018	0.0077129	0.0077129	0.00772588	0.00851067	0.00955954	0.00696024	0.00990783	0.00514659	0.0056498	0.00795823	0.11716	0.009034
MK580465 PCV3/CN/Nantong/2018	0.0135724	0.0135724	0.0135854	0.0138098	0.0148587	0.0112465	0.00578765	0.0120217	0.0125249	0.00919667	0.122459	0.00491383	0.0130692
MK580466 PCV3/CN/Taizhou/2018	0.0130434	0.0130434	0.0130564	0.0132808	0.0143297	0.0107175	0.00353992	0.0114927	0.0119959	0.00866769	0.12193	0.0036739	0.0125403	0.00842008
MK580467 PCV3/CN/Changzhou/2017	0.0118111	0.0118111	0.0118241	0.0120485	0.0130973	0.00948521	0.00402633	0.0102604	0.0107636	0.00743534	0.120698	0.0031525	0.0113079	0.00411782	0.00665875
MK580468 PCV3/CN/Nanjing/2017	0.00540901	0.00540901	0.005422	0.0056464	0.00669527	0.00308313	0.00500861	0.00385829	0.0043615	0.00305902	0.114296	0.00413479	0.00490584	0.00817002	0.00764104	0.0064087
MK645715 PCV3/WB/Brazil/2018	0.00748981	0.00748981	0.0075028	0.0077272	0.00877607	0.00516393	0.0039384	0.00593909	0.0064423	0.00311407	0.116377	0.00306457	0.00698664	0.00709981	0.00657083	0.00533848	0.00208742
MK820624 PCV3/WB/Germany/2018	0.0100643	0.0100643	0.0100772	0.00825495	0.0103407	0.00875121	0.0116988	0.00851353	0.00901674	0.0097492	0.117941	0.010825	0.00956108	0.0148602	0.0143312	0.0130989	0.00669681	0.00877761
MT350542 PCV3/Spain/2017	0.0104932	0.0104932	0.0105062	0.0107306	0.0117795	0.00816734	0.00401956	0.0089425	0.00944571	0.00611748	0.11938	0.00314574	0.00999005	0.00718097	0.00665199	0.00541965	0.00509084	0.00402062	0.011781
MN698818 PCV3/Korea/2017	0.00309222	0.00309222	0.00409599	0.00900919	0.0100581	0.00745876	0.0104063	0.00666069	0.00716391	0.00845675	0.117659	0.00953252	0.00770824	0.0135678	0.0130388	0.0118064	0.00540436	0.00748516	0.0100596	0.0104886
MN781189 PCV3/WB/Italy/2019	0.00874116	0.00874116	0.00875414	0.00953894	0.0105878	0.00798851	0.0109361	0.00617485	0.00667807	0.0089865	0.118188	0.0100623	0.00514867	0.0140975	0.0135685	0.0123362	0.00593411	0.0080149	0.0105893	0.0110183	0.00873651
MT075517 PCV3/WB/Brazil/2017	0.00902257	0.00902257	0.00903556	0.00925996	0.0103088	0.00669669	0.00445578	0.00747185	0.00797506	0.00464683	0.117909	0.00358196	0.0085194	0.00761719	0.00708821	0.00585587	0.00362018	0.00254997	0.0103104	0.00453801	0.00901792	0.00954767
MT075518 PCV3/WB/Brazil/2017	0.00902257	0.00902257	0.00903556	0.00925996	0.0103088	0.00669669	0.00445578	0.00747185	0.00797506	0.00464683	0.117909	0.00358196	0.0085194	0.00761719	0.00708821	0.00585587	0.00362018	0.00254997	0.0103104	0.00453801	0.00901792	0.00954767	0
MT075519 PCV3/WB/Brazil/2018	0.00902257	0.00902257	0.00903556	0.00925996	0.0103088	0.00669669	0.00445578	0.00747185	0.00797506	0.00464683	0.117909	0.00358196	0.0085194	0.00761719	0.00708821	0.00585587	0.00362018	0.00254997	0.0103104	0.00453801	0.00901792	0.00954767	0	0
MW168693 PCV3/WB/Korea/2020	0.00927651	0.00927651	0.0092895	0.0100743	0.0111232	0.00852386	0.0114714	0.0067102	0.00721342	0.00952185	0.118724	0.0105976	0.006689	0.0146329	0.0141039	0.0128715	0.00646946	0.00855026	0.0111247	0.0115537	0.00927186	0.00771727	0.010083	0.010083	0.010083
MZ449247 PCV3/CN/Zhejiang/2020	0.0120849	0.0120849	0.0120979	0.0123223	0.0133712	0.00975902	0.00965876	0.0105342	0.0110374	0.00567152	0.120972	0.00878493	0.0115817	0.0128202	0.0122912	0.0110588	0.00668251	0.00673757	0.0133727	0.00974098	0.0120802	0.01261	0.00827033	0.00827033	0.00827033	0.0131453
MG372490_PCV3/Hunan/2006	0.116377	0.116377	0.11639	0.115604	0.106323	0.115064	0.118011	0.114826	0.115329	0.116062	0.0247618	0.117137	0.115874	0.121173	0.120644	0.119411	0.113009	0.11509	0.116655	0.118093	0.116372	0.116902	0.116623	0.116623	0.116623	0.117437	0.119685
ON359944_PV3/CN/Nanjing/WB/2021	0.0126728	0.0126728	0.0126857	0.0108725	0.0129492	0.0113597	0.0143073	0.011122	0.0116253	0.0123577	0.12055	0.0134335	0.0121696	0.0174687	0.0169397	0.0157074	0.00930531	0.0113861	0.0119229	0.0143895	0.0126681	0.0131979	0.0129189	0.0129189	0.0129189	0.0137332	0.0159812	0.119263

## Sheet: Caption
Pairwise Patristic Distances Between Sequences
Patristic distances between pairs of sequences are shown. Analyses were conducted using the Tamura-Nei model [1]. This analysis involved 29 nucleotide sequences. There were a total of 2008 positions in the final dataset. Evolutionary analyses were conduct
1. Tamura K. and Nei M. (1993). Estimation of the number of nucleotide substitutions in the control region of mitochondrial DNA in humans and chimpanzees. Molecular Biology and Evolution 10:512-526.
2. Tamura K., Stecher G., and Kumar S. (2021). MEGA 11: Molecular Evolutionary Genetics Analysis Version 11. Molecular Biology and Evolution https://doi.org/10.1093/molbev/msab120.
3. Stecher G., Tamura K., and Kumar S. (2020). Molecular Evolutionary Genetics Analysis (MEGA) for macOS. Molecular Biology and Evolution 37:1237-1239.
Disclaimer: Although utmost care has been taken to ensure the correctness of the caption, the caption text is provided "as is" without any warranty of any kind. Authors advise the user to carefully check the caption prior to its use for any purpose and re
